# Supplementary material for: IL-6 and Surgical Outcomes in Carotid Endarterectomy: A Systematic Review
Source: Med Sci (Basel). 2025 Dec 18;13(4):325. doi: 10.3390/medsci13040325 (PMC12734856; doi:10.3390/medsci13040325)
Supplement: Supplementary file 1 [file medsci-13-00325-s001.zip]

Archive with 2 entries (2 files):
- SupplementalTables_IL6_V15 - edited.pdf
- Tables_IL-6_V15 - edited.pdf
